# Supplementary material for: Different Inhibitory Effects of Erythromycin and Chlortetracycline on Early Growth of Brassica campestris Seedlings
Source: Antibiotics (Basel). 2021 Oct 19;10(10):1273. doi: 10.3390/antibiotics10101273 (PMC8532913; doi:10.3390/antibiotics10101273)
Supplement: Supplementary file 1 [file antibiotics-10-01273-s001.zip]

Archive with 1 entries (1 files):
- antibiotics-1396098-supplementary.pdf
